# Supplementary material for: Structure-Guided Discovery of Benzoic-Acid-Based TRPC6 Ligands: An Integrated Docking, MD, and MM-GBSA SAR Study: Potential Therapeutic Molecules for Autism Spectrum Disorder
Source: Pharmaceuticals (Basel). 2025 Oct 18;18(10):1577. doi: 10.3390/ph18101577 (PMC12566912; doi:10.3390/ph18101577)
Supplement: Supplementary file 1 [file pharmaceuticals-18-01577-s001.zip]

Archive with 1 entries (1 files):
- pharmaceuticals-3883882-supplementary.pdf
